# Supplementary material for: A super minigene with a short promoter and truncated introns recapitulates essential features of transcription and splicing regulation of the SMN1 and SMN2 genes
Source: Nucleic Acids Res. 2024 Jan 12;52(7):3547–71. doi: 10.1093/nar/gkad1259 (PMC11040157; doi:10.1093/nar/gkad1259)
Supplement: gkad1259_Supplemental_Files [file gkad1259_supplemental_files.zip]

Archive with 2 entries (2 files):
- Supplementary Data 12-19-2023.pdf
- Supplementary Tables 12-15-2023.xlsx
