# Supplementary material for: A super minigene with a short promoter and truncated introns recapitulates essential features of transcription and splicing regulation of the SMN1 and SMN2 genes
Source: Nucleic Acids Res. 2024 Jan 12;52(7):3547–71. doi: 10.1093/nar/gkad1259 (PMC11040157; doi:10.1093/nar/gkad1259)
Supplement: gkad1259_Supplemental_Files [file gkad1259_supplemental_files.zip › Supplementary Tables 12-15-2023.xlsx]

## Sheet: Supplementary Table S1
Supplementary Table S1. Primers used in this study
Name	Sequence	Purpose
Anti-N1	TCACTTTCATAATGCTGG	Transfection
Scrambled ASO	CGACGCTACTTATTATTG	Transfection
E1-F2	CGGGTTTGCTATGGCGATG	qPCR, MESDA
FLAG-F2	CGACTACAAAGACGACGATGAC	qPCR, MESDA
1+2A-R2	ATGTCAGAATCATCACTCTGGC	qPCR
E8-25	TAGTGCTGCTCTATGCCAGCATTTC	MESDA, RT
E8-Dde	CTACAACACCCTTCTCACAGCTC	RT
HPRT-F	AAGGAGATGGGAGGCCAT	qPCR
HPRT-R	GTTGAGAGATCATCTCCACCAAT	qPCR
E1+2A-F	GGCACAGGCCAGAGCGA	qPCR
E1+2ASup-F	GGCACAGGCCAGAGTGA	qPCR
2BM4-R	TCCCGGAAGTCTCGCAGATA	qPCR, RACE
2B21-R	TACCCGAAGTTTCACAAATG	qPCR, RACE
E8Mut-R	CGCATCAGAATCGTGATGTCA	MESDA
E8WT-R	CGCTTCACATTCCAGATCTGT	MESDA
E2B-RT	GGCTTTTATTCTTCTTAGCAGG	RACE
5'UTR-RACE	GAATTCTAGAGCTCGAGGCAGAGGACTCGAGCTCAAGCTTTTTTTTTTTTTTTTTVN	RACE
5RaceUNIV-1	GAATTCTAGAGCTCGAGGCAG	RACE
3FLAGend	GCACGCGTCTTGTCATCGTC	RACE
5RaceUNIV-2	GAGGACTCGAGCTCAAGC	RACE
3FLAG-58	GATCATGACATCGACTACAAAGACG	RACE
3'E4	GAAAAGAGTTCCATGGAGCAGATTTGG	RT-PCR, RT
3'In1	GCTGAGAGCGCTAATAGGGAGAC	qPCR
5'pIn1+2A	CTCACTGGAGTTGTGAGTGA	qPCR
3'E2B	GGCTTTTATTCTTCTTAGCAGG	qPCR
CCNT16F	CAAGCAAGGACTTAGCACAGAC	RT-PCR
CCNT19-2R	CAAGATCTCCACACTGGTTAAGTTGC	RT-PCR
E43J-F	CTGGGACCAGGAAAGTGGA	qPCR
E3-R	TCCATATCCAGTGTAAACCACAAC	qPCR
P1 (#83)	CGACTCACTATAGGCTAGCC	RT-PCR
5FLAG	GCATCTCGAGATGGACTACAAAGACCATGACGGTGAT	Cloning
3Ex1	GAACAGCACGGAATCCTCCTGCT	Cloning
5Ex1	ATGAGCAGCGGCGGCAGTGGTG	Cloning
3Int1	GAAACTTAACGGAGTGGGAAAAGACGTAGAAAAAC	Cloning
5Int1	CACTCCGTTAAGTTTCCTGTGGCTTTATTTAGGATTT	Cloning
3Int2a	GCACTATACGTACGGAGGATATCACCTGATTTAACTAACTC	Cloning
5Int2a	TATCCTCCGTACGTATAGTGCAGGGGGTGGTCAAAAGAG	Cloning
3Int2b	CTAAATATCCGGAGCATGTTCCTAAATAACAGAAAATTTAATAG	Cloning
5Int2b	GAACATGCTCCGGATATTTAGACCCCAAGCCTTTCTCATTAC	Cloning
3Int4	CCAAATCGATATCTATTTTGCATCATTATCTTATTTCCTTTTC	Cloning
5Int4	CAAAATAGATATCGATTTGGTACATGAAATTTCACTTAATC	Cloning
3Int5	AAGACGTTAATTAACAAACAAAACCCAGAGGTTTAGTTCAAA	Cloning
5Int5	TTGTTTGTTAATTAACGTCTTTGTTTAGGGGAAAAAAAAGAAAT	Cloning
3Int6b	TTAAGTTGCCTGCAGGTGACAGAGCGAGACTCCGTCTCAAAAAA	Cloning
5Int6b	CTCTGTCACCTGCAGGCAACTTAATTTCTGATCATATTTTGTTG	Cloning
5Ex8-st	GAAATGCTGGCATAGAGCAGCAC	Cloning
3Ex8-end	GCATGCGGCCGCACAAAATGCTATGGTGGCATCCATATC	Cloning
5SMNprom	CTGAAGATCTGGTACCACAAGCCCATACCAC	Cloning
3SMNprom	GAATCTCGAGATCCCGGGCCCGCGGGTGCG	Cloning
5SMNpr0.6	GAATAGATCTGCTCGGGAGGTCGAGGCTGC	Cloning
5SMNpr1.3	GAATAGATCTCGTGGAGTTAAAAATATATATATACTATG	Cloning
3FLAG	GATCTTTATAATCACCGTCATGGTC	Cloning
5 SMNpr15	GAATAGATCTATGAAAAATATACACGCCACAAATG	Cloning
5 SMNpr0.2	GAATAGATCTCCTAGCTACTGGGGAGGCTGAGG	Cloning
5 SMNpr0.1	GAATAGATCTCAGGGCGAGGCTCTGTCTCAAAAC	Cloning
5SMNPr0.4	GAATAGATCTAGGTTTTAAATTCCTAGTAGGAGC	Cloning

## Sheet: Supplementary Table S2
Supplementary Table S2. Accession numbers of key super minigenes
Plasmid	Description	Accession number
SMN2-Sup3445	SMN2 super minigene driven by 3.4 kb SMN2 promoter	OR253978
SMN2-Sup-Mus	SMN2 super minigene driven by mouse Smn promoter	OR253979
SMN2-Sup-CMV	SMN2 super minigene driven by CMV strong promoter	OR253977
SMN2-Sup-2BM4	SMN2 super minigene with 370 nt SMN2 promoter and no FLAG tag	OR640983
SMN2-Sup-2BFLAG	SMN2 super minigene with 370 nt SMN2 promoter and FLAG tag in exon 2B	OR640984
SMN2-Sup757	SMN2 super minigene driven by 757 nt SMN2 promoter	OR760268
SMN1-Sup-G1C	SMN1 super minigene with G1C mutation	OR760269

## Sheet: Supplementary Table S3
Supplementary Table S3. Splice variants described in this study
Exon	SMN1 accession	SMN2 accession
FL+6B	KU524731	KU524733
∆7+6B	N/A	KU524732
FL	NM_000344.4	NM_017411.4
∆7	NM_001297715.1	NM_022875.3
Δ5	NM_022874.2	NM_022876.2
Δ5,7	XM_017009786.2	NM_022877.2
Δ3	XM_011543597.2	XM_011543600.3
∆3,7	XM_047417618.1	XM_011543601.2
Δ3,5	N/A	XM_011543602.4
Δ3,5,7	JQ690868	XM_011543603.4
Δ3,4	JQ745297	N/A
Δ5,6	JQ732166	JQ732167
Δ5,6,7	JQ657801	N/A
∆3,5,6,7	N/A	KF217144
∆3,4,5,7	N/A	KF217143

## Sheet: Supplementary Table S4
Supplementary Table S4: Identifying TSS locations revealed by 5'RACE
Cell line	Construct/gene	Sequence	Major start site(s)	Minor start site(s)	# of clones	Relative exp.
HeLa	Endogenous SMN	CCCGGCCACCGTACTGTTCCGCTCCCAGAAGCCCCGGGCGGCGGAAGTCGTCACTCTTAAGAAGGGACGGGGCCCCACGCTGCGCACCCGCGGGTTTGCTATGGCGATGAGCAGCGGCGG	-15*, -17*	-5*, -9*, -41*, -45*, -48*, -51*	10		Red text : Different from endogenous/WT SMN
HeLa	WT3445-3XFLAGSMN2Sup	CCGTACTGTTCCGCTCCCAGAAGCCCCGGGCGGCGGAAGTCGTCACTCTTAAGAAGGGACGGGGCCCCACGCTGCGCACCCGCGGGCCCGGGATCTCGAGATGGACTACAAAGACCATGA	-56*, -59*	-16*, -30*	4		Green/bold text: Transcription start site
HeLa	WT371-3XFLAGSMN2Sup	CCGTACTGTTCCGCTCCCAGAAGCCCCGGGCGGCGGAAGTCGTCACTCTTAAGAAGGGACGGGGCCCCACGCTGCGCACCCGCGGGCCCGGGATCTCGAGATGGACTACAAAGACCATGA	-56, -59	-16, -30			Asterisk: Indicates TSS confirmed by sequencing
HeLa	WT371-SMN2Sup-2BM4	CCCGGCCACCGTACTGTTCCGCTCCCAGAAGCCCCGGGCGGCGGAAGTCGTCACTCTTAAGAAGGGACGGGGCCCCACGCTGCGCACCCGCGGGTTTGCTATGGCGATGAGCAGCGGCGG	-14*, -15*, -16*, -17*	-48*, -51*	10	1	No asterisk: TSS was run next to sample or marker that was confirmed by sequencing
HeLa	∆22-3-SMN2Sup-2BM4	CCCGGCCACCGTACTGTTCCGCTCCCAGAAGCCCCGGGCGGCGGAAGTCGTCACTCTTAAGAAGGGACGGGGCCCCAC--------------------CTATGGCGATGAGCAGCGGCGG	None	-48*, -37*, -32*, -30*, -27*, -24*, +3*, +6*	10	0.62487	Intron 1: TSS located in the first ~70 bases of intron 1
HeLa	∆27-22-SMN2Sup-2BM4	CCCGGCCACCGTACTGTTCCGCTCCCAGAAGCCCCGGGCGGCGGAAGTCGTCACTCTTAAGAAGGGACGGGGC------CTGCGCACCCGCGGGTTTGCTATGGCGATGAGCAGCGGCGG	-15*, -16*, -17*	-48-51, -12*, -42*	5	0.901763
HeLa	∆24-19-SMN2Sup-2BM4	CCCGGCCACCGTACTGTTCCGCTCCCAGAAGCCCCGGGCGGCGGAAGTCGTCACTCTTAAGAAGGGACGGGGCCCC------CGCACCCGCGGGTTTGCTATGGCGATGAGCAGCGGCGG	-15*, -16*	-48-51, +1*	4	1.08558
HeLa	∆21-16-SMN2Sup-2BM4	CCCGGCCACCGTACTGTTCCGCTCCCAGAAGCCCCGGGCGGCGGAAGTCGTCACTCTTAAGAAGGGACGGGGCCCCACG------ACCCGCGGGTTTGCTATGGCGATGAGCAGCGGCGG	-9*, -22*, -24*	-48*-51, -58*	8	1.07116
HeLa	∆18-13-SMN2Sup-2BM4	CCCGGCCACCGTACTGTTCCGCTCCCAGAAGCCCCGGGCGGCGGAAGTCGTCACTCTTAAGAAGGGACGGGGCCCCACGCTG------CGCGGGTTTGCTATGGCGATGAGCAGCGGCGG	-9*, -11*, -22*	Intron 1 (x2)*, -48-51	6	1.24145
HeLa	∆15-10-SMN2Sup-2BM4	CCCGGCCACCGTACTGTTCCGCTCCCAGAAGCCCCGGGCGGCGGAAGTCGTCACTCTTAAGAAGGGACGGGGCCCCACGCTGCGC------GGGTTTGCTATGGCGATGAGCAGCGGCGG	-9*, -22*	-3*, -48*-51, Intron 1 (x1)	5	1.16628
HeLa	∆12-7-SMN2Sup-2BM4	CCCGGCCACCGTACTGTTCCGCTCCCAGAAGCCCCGGGCGGCGGAAGTCGTCACTCTTAAGAAGGGACGGGGCCCCACGCTGCGCACC------TTTGCTATGGCGATGAGCAGCGGCGG	-15* -17*, -22*,	-48*-51, Intron 1 (x1)	6	0.975447
HeLa	∆9-4-SMN2Sup-2BM4	CCCGGCCACCGTACTGTTCCGCTCCCAGAAGCCCCGGGCGGCGGAAGTCGTCACTCTTAAGAAGGGACGGGGCCCCACGCTGCGCACCCGC------GCTATGGCGATGAGCAGCGGCGG	-22*, -15*	-48*-51	6	1.105
HeLa	∆6-1-SMN2Sup-2BM4	CCCGGCCACCGTACTGTTCCGCTCCCAGAAGCCCCGGGCGGCGGAAGTCGTCACTCTTAAGAAGGGACGGGGCCCCACGCTGCGCACCCGCGGG------ATGGCGATGAGCAGCGGCGG	-11*, -14*, -15*, -17*	Intron 1 (x1), -48-51	5	0.990758
HeLa	∆-3-+3-SMN2Sup-2BFLAG	CCCGGCCACCGTACTGTTCCGCTCCCAGAAGCCCCGGGCGGCGGAAGTCGTCACTCTTAAGAAGGGACGGGGCCCCACGCTGCGCACCCGCGGGTTT------GCGATGAGCAGCGGCGG	-9*, -15*, -19*	+3+, -54* (x2), Intron 1 (x1)	7	0.62
HeLa	∆+1-+6-SMN2Sup-2BFLAG/ ∆+4-+9-SMN2Sup-2BFLAG	CCCGGCCACCGTACTGTTCCGCTCCCAGAAGCCCCGGGCGGCGGAAGTCGTCACTCTTAAGAAGGGACGGGGCCCCACGCTGCGCACCCGCGGGTTTGCT------ATGAGCAGCGGCGG	-15(x2)*, -17*	Intron 1 (x2), -3 (x3), +19, +66	11	0.76
HeLa		CCCGGCCACCGTACTGTTCCGCTCCCAGAAGCCCCGGGCGGCGGAAGTCGTCACTCTTAAGAAGGGACGGGGCCCCACGCTGCGCACCCGCGGGTTTGCTATG------AGCAGCGGCGG
HeLa	∆+7-+10-SMN2Sup-2BFLAG	CCCGGCCACCGTACTGTTCCGCTCCCAGAAGCCCCGGGCGGCGGAAGTCGTCACTCTTAAGAAGGGACGGGGCCCCACGCTGCGCACCCGCGGGTTTGCTATGGCG------AGCGGCGG	-14-17	-48-51		1.17
HeLa	∆+10-+15-SMN2Sup-2BFLAG	CCCGGCCACCGTACTGTTCCGCTCCCAGAAGCCCCGGGCGGCGGAAGTCGTCACTCTTAAGAAGGGACGGGGCCCCACGCTGCGCACCCGCGGGTTTGCTATGGCGATG------GGCGG	-14-17	-48-51		0.91
